# Supplementary material for: A Machine Learning Approach to Predict Gene Regulatory Networks in Seed Development in Arabidopsis
Source: Front Plant Sci. 2016 Dec 23;7:1936. doi: 10.3389/fpls.2016.01936 (PMC5179539; doi:10.3389/fpls.2016.01936)
Supplement: Supplementary file 2 [file DataSheet2.XLSX]

## Sheet: Sheet1
Table S2 Positively correlated targets with binding site of ABI3
AGI	gene name	description	day_7	day_8	day_10	day_12	day_13	day_15	day_17	predicted/known	correlation coefficient	cluster
AT2G42840	PDF1	protodermal factor 1 (PDF1); Has 74620 Blast hits to 36810 proteins in 1713 species: Archae - 153; Bacteria - 12776; Metazoa - 27126; Fungi - 11565; Plants - 10582; Viruses - 2385; Other Eukaryotes - 10033 (source: NCBI BLink).	561.029	518.699	360.589	412.205	486.405	653.646	49.3888	predict	0.692893	1
AT5G16240	AT5G16240	Plant stearoyl-acyl-carrier-protein desaturase family protein; FUNCTIONS IN: acyl-[acyl-carrier-protein] desaturase activity, oxidoreductase activity, transition metal ion binding; INVOLVED IN: oxidation reduction, fatty acid metabolic process, fatty acid biosynthetic process; EXPRESSED IN: 23 plant structures; EXPRESSED DURING: 13 growth stages; CONTAINS InterPro DOMAIN/s: Ribonucleotide reducta…	55.9476	96.007	135.654	100.599	71.5751	14.4661	0.745418	predict	0.604473	1
AT5G62800	AT5G62800	Protein with RING/U-box and TRAF-like domains; FUNCTIONS IN: ubiquitin-protein ligase activity, zinc ion binding; INVOLVED IN: multicellular organismal development, protein ubiquitination, ubiquitin-dependent protein catabolic process; LOCATED IN: nucleus; EXPRESSED IN: stem; CONTAINS InterPro DOMAIN/s: TRAF-like (InterPro:IPR008974), Seven-in-absentia protein, TRAF-like domain (InterPro:IPR01812…	63.7682	129.72	147.475	99.2685	82.8312	50.4696	15.6447	known	0.739359	2
AT1G67100	LBD40	LOB domain-containing protein 40 (LBD40); CONTAINS InterPro DOMAIN/s: Lateral organ boundaries, LOB (InterPro:IPR004883); BEST Arabidopsis thaliana protein match is: LOB domain-containing protein 41 (TAIR:AT3G02550.1); Has 635 Blast hits to 634 proteins in 26 species: Archae - 0; Bacteria - 0; Metazoa - 0; Fungi - 0; Plants - 635; Viruses - 0; Other Eukaryotes - 0 (source: NCBI BLink).	114.281	169.308	178.242	185.97	193.462	120.981	29.9458	known	0.874659	2
AT5G24930	COL4	CONSTANS-like 4 (COL4); FUNCTIONS IN: sequence-specific DNA binding transcription factor activity, zinc ion binding; INVOLVED IN: regulation of transcription; LOCATED IN: intracellular, chloroplast; EXPRESSED IN: 21 plant structures; EXPRESSED DURING: 13 growth stages; CONTAINS InterPro DOMAIN/s: CCT domain (InterPro:IPR010402), Zinc finger, B-box (InterPro:IPR000315); BEST Arabidopsis thaliana p…	45.2792	85.3272	116.861	121.697	92.18	48.3999	25.3776	predict	0.656597	2
AT5G55620	AT5G55620	unknown protein; BEST Arabidopsis thaliana protein match is: unknown protein (TAIR:AT3G09950.1); Has 30201 Blast hits to 17322 proteins in 780 species: Archae - 12; Bacteria - 1396; Metazoa - 17338; Fungi - 3422; Plants - 5037; Viruses - 0; Other Eukaryotes - 2996 (source: NCBI BLink).	110.233	165.702	349.067	441.422	444.931	234.287	8.11969	predict	0.64436	2
